# Supplementary material for: Hepatic macrophages play critical roles in the establishment and growth of hydatid cysts in the liver during Echinococcus granulosus sensu stricto infection
Source: PLoS Negl Trop Dis. 2023 Nov 6;17(11):e0011746. doi: 10.1371/journal.pntd.0011746 (PMC10653610; doi:10.1371/journal.pntd.0011746)
Supplement: S1 Data — (XLS) [file pntd.0011746.s001.xls]

## Sheet: Figure1
Figure 1B，C Thickness (μm) of the fibrous layer and the inflammatory halo around the cysts from CE patients with different cyst activity (n=41).									Figure 1D-F The percentages of positive CD68, CD163 and S100A9 staining were quantified using cellSens Dimension software(n=41).
	Width of fibrous layer(μm)				Width of inflammatory halo (μm)					Figure 1D Percentage of CD68 positive area				Figure 1E Percentage of CD163 positive area				Figure 1F Percentage of S100A9 positive area
	CE1	CE2	CE4		CE1	CE2	CE4			CE1	CE2	CE4		CE1	CE2	CE4		CE1	CE2	CE4
	541.893	390.887	356.48		37.4233	176.993	70.7167			0.96	0.393333	0.27		0.97	0.45	0.253333		1.31667	16.99	0.413333
	528.28	260.313	735.25		59.1067	119.23	47.64			0.48	0.24	0.31		10.8	0.69	0.466667		8.67	16.9233	6.306
	532.59	475.313	302.427		59.9267	106.497	65.45			0.31	0.21	0.24		0.203333	0.64	1.2		1.14667	1.55667	0.886667
	476.493	431.983	403.977		118.16	79.57	51.53			0.404444	0.21	0.12		0.303333	0.63	1.63667		6.17333	5.66667	1.26
	744.03	185.323	467.213		110.857	49.9933	60.0633			0.21	0.22	0.235		0.2425	0.2475	0.18		0.363333	17.4367	2.31333
	296.52	387.76	316.373		151.74	50.08	63.8967			0.75	0.3	0.26		1.07	1.65667	0.16		10.8733	8.11333	14.2957
	495.017	189.173	311.74		77.1967	69.02	44.9			1.12	0.203333	0.32		1.12	13.7233	0.74		1.055	0.546667	9.19
	489.557	269.97	478.717		79.97	123.103	39.5			1.01	0.41	0.25		0.72	0.786667	0.5		1.14	2.945	4.95215
	411.347	304.66	639.84		61.18	61.3533	49.6433			0.38	0.15	0.276667		10.79	10.4967	1.34		3.84229	0.323333	4.95215
	390.133	399.57			71.6967	57.0233				0.26	0.16			10.27	0.56			1.17429	0.626667
	235.607	262.907			70.74	50.55				0.29	0.22			0.4	4.212			3.04667	16.4167
	151.187	293.997			90.7567	130.32				0.66	0.33			0.19	1.36333			1.44455	10.95
	385.533	158.537			70.5733	329.637				0.37	0.44			0.21	6.60786			2.13571	0.293333
		660.817				120.153					0.21				12.9				14.235
		480.677				108.973					0.12				9.02				0.286667
		571.76				87.7767					0.17				9.49				12.5683
		601.987				214.943					0.37				9.74				3.738
		410.117				92.31					0.16				1.85				0.446667
		352.243				162.92					0.31				10.68				0.633333
mean	436.784	373.052	445.78		81.4867	115.287	54.8156		mean	0.554188	0.254035	0.253519		2.8684	5.03916	0.71963		3.26014	6.87875	4.95215
std deviation	152.182	142.347	153.29		30.1383	69.1648	10.594		std deviation	0.312084	0.0963826	0.0579059		4.43347	4.91432	0.546698		3.30407	6.8906	4.53898
SEM	42.21	32.66	51.1		8.359	15.87	3.531		SEM	0.08656	0.02211	0.0193		1.23	1.127	0.1822		0.92	1.581	1.513

## Sheet: Figure 2
	Figure 2 D-F The percentages of positive F4/80, α-SMA and SR staining in liver sections from 4-5 mice per time point
	Figure 2D Percentage of F4/80 positive area
	2 days	5 days	8 days	11 days	2 weeks	12 weeks	24 weeks
	3.198	19.1945	26.462	20.718	10.51	5	1.51
	1.74	24.4775	26.822	18.83	14.1673	4.68333	4.17
	1.9675	28.3683	16.985	21.102	14.85	4.84167	2.84
	2.937	28.236	30.1425	20.91	19.414	6.85	2.4
		11.5067	26.3671	20.39	14.7353		4.7
mean	2.46062	22.3566	25.3557	20.39	14.7353	5.34375	3.124
std deviation	0.714872	7.1226	4.93404	0.910841	3.16541	1.01245	1.30266
SEM	0.3574	3.185	2.207	0.4073	1.416	0.5062	0.5826
	Figure 2E Percentage of α-SMA positive area
	2 days	5 days	8 days	11 days	2 weeks	12 weeks	24 weeks
	3.995	17.7683	21.252	19.5175	17.0317	11.155	5.99333
	1.84429	18.458	26.1333	20.2783	11.165	5.09333	6.43667
	1.83889	16.635	17.069	14.38	12.6885	8.12417	6.215
	2.54857	18.0775	17.4929	17.184	13.3954	6.73	4.47
		14.2133	20.4868	17.84	13.5701		8.31
mean	2.55669	17.0304	20.4868	17.84	13.5701	7.77563	6.285
std deviation	1.01515	1.71546	3.64396	2.30008	2.15492	2.57097	1.37002
SEM	0.5076	0.7672	1.63	1.029	0.9637	1.285	0.6127
	Figure 2F Percentage of SR staining area
	2 days	5 days	8 days	11 days	2 weeks	12 weeks	24 weeks
	3.123	11.15	15.8311	11.5331	23.0467	16.37	12.8433
	3.73	9.296	17.12	20.1443	17.0933	19.6833	8.02667
	3.50786	11.1111	8.373	33.2975	16.5656	5.23	4.40333
	3.314	10.72	16.83	17.815	17.7986	13.7611	10.11
		11.424	14.5385	19.8175	19.3158		6.01
mean	3.41871	10.7402	14.5385	20.5215	18.764	13.7611	8.27867
std deviation	0.260293	0.845461	3.59163	7.93695	2.60778	6.1822	3.33236
SEM	0.1302	0.3781	1.606	3.55	1.166	3.091	1.49

## Sheet: Figure 3
	Fig 3B Percentages of KCs detected among NPLCs at 2, 12 and 24 weeks after infection.
	2 weeks				12 weeks				24 weeks
	control	LD	MD	HD	12control	12LD	12MD	12HD	24control	24LD	24MD	24HD
	27.3	24.5	10.2	7.53	34.1	11.4	28.4	42.5	34	14.8	17.5	17.4
	31.7	20.3	16.8	10.4	22.7	26.5	24.5	27.5	16.6	26.8	16.3	27.6
	41.5	25.8	22.8	12.8	42.9	40.1	33.6	39.4	29.6	17.44	25.9	24.3
	28.9	22.4	18.3	12.4	22.4	26	44.3	33.9	21.8	16.5	26.1	17.8
	25.8	15	10.6	12.8	40.6		21	35.825	25.5	18.885	17.2	8.47
					28.8
Mean	31.04	21.6	15.74	11.19	31.92	26	30.36	35.83	25.5	18.89	20.6	19.11
Std. Deviation	6.242	4.241	5.353	2.273	8.787	11.72	9.091	5.708	6.745	4.667	4.95	7.363
SEM	2.792	1.897	2.394	1.017	3.587	5.861	4.066	2.553	3.016	2.087	2.214	3.293
	Fig 3C Percentages of MoMFs detected among NPLCs at 2, 12 and 24 weeks after infection.
	2 weeks				12 weeks				24 weeks
	control	LD	MD	HD	12control	12LD	12MD	12HD	24control	24LD	24MD	24HD
	7.19	9.58	25.6	37.7	5.56	5.91	7.32	7.07	5.09	6.96	9.87	5.58
	4.67	8.42	23.5	32.6	9.92	2.58	7.49	6.38	7.38	11.2	9.68	7.9
	5.91	9.04	17.8	22.8	5.87	5.05	5.73	10.7	4.62	8.1	8.45	18.3
	5.62	6.17	28.2	19.9	6.03	4.51333	6.6675	5.47	10	5.29	14.8	8
	7.06	8.03	20.3	30.1	4.88		6.13	7.405	3.37	6.48	8.96	13.8
					7.48
Mean	6.09	8.248	23.08	28.62	6.623	4.513	6.668	7.405	6.092	7.606	10.35	10.72
Std. Deviation	1.051	1.304	4.134	7.252	1.827	1.411	0.7533	1.985	2.623	2.248	2.551	5.213
SEM	0.4701	0.583	1.849	3.243	0.7459	0.7057	0.3369	0.8878	1.173	1.005	1.141	2.331

## Sheet: Figure 4
	Fig 4 A The percentages of iNOS+ KCs in the livers of mice infected with different PSC inoculum dosages at 2, 12 and 24 weeks after infection..
	2 weeks				12 weeks				24 weeks
	control	LD	MD	HD	12control	12LD	12MD	12HD	24control	24LD	24MD	24HD
	1.32	0.81	9.04	2.53	0.95	1.62	7.53	12.2	2.68	3.41	2.13	5.6
	1.03	0.64	8.34	3	2.21	1.43	7.3	7.46	4.77	3.2	1.67	5.48
	0.35	0.83	2.57	3.98	2.46	5.23	5.87	7.51	3.09	5.902	5.37	9.99
	0.68	0.36	1.68	2.38	1.46	2.76	5.78	5.94	4.37	8.06	3.48	6.97
	0.73	1.29	4.61	6.3	1.26		6.62	5	4.292	4.44	5.95	4.87
					1.668
Mean	0.822	0.786	5.248	3.638	1.668	2.76	6.62	7.622	3.84	5.002	3.72	6.582
Std. Deviation	0.3683	0.3389	3.326	1.614	0.5738	1.748	0.7998	2.77	0.9025	2.016	1.903	2.054
SEM	0.1647	0.1515	1.487	0.7218	0.2343	0.8741	0.3577	1.239	0.4036	0.9016	0.851	0.9185
	Fig 4 B The percentages of iNOS+ MoMFs in the livers of mice infected with different PSC inoculum dosages at 2, 12 and 24 weeks after infection..
	2 weeks				12 weeks				24 weeks
	control	LD	MD	HD	12control	12LD	12MD	12HD	24control	24LD	24MD	24HD
	7.15	74.6	61.4	56.9	23.4	24.4	20.8	56.5	14.9	16.3	22.2	24.3
	5.21	68.8	60.4	61.4	2.49	17.3	20.7	49.8	30	28.4	16.9	34.1
	9.44	28.5	44.5	63.5	5.34	19.9	22.9	17.2	14.3	15.9	41.5	40.5
	14.5	42.1	32.1	63.9	10.41	14.8	27.5	41.4	7.6	12.7	42.1	39.1
	12.4	39	60.6	52.5	6.08		18.6	41.225	19.54	16.44	15	37
					9.544
Mean	9.74	50.6	51.8	59.64	9.544	19.1	22.1	41.23	17.27	17.95	27.54	35
Std. Deviation	3.777	20.02	13.09	4.864	7.378	4.101	3.38	14.87	8.294	6.041	13.28	6.449
SEM	1.689	8.951	5.852	2.175	3.012	2.051	1.512	6.649	3.709	2.702	5.941	2.884
	Fig 4 C The percentages of CD206+ KCs in the livers of mice infected with different PSC inoculum dosages at 2, 12 and 24 weeks after infection.
	2 weeks				12 weeks				24 weeks
	control	LD	MD	HD	12control	12LD	12MD	12HD	24control	24LD	24MD	24HD
	75.2	76.5	84	74.3	86	84.3	86.9	93.3	61.4	64	76.2	49.6
	70.5	62	79.1	58.3	88.3	82.3	89.5	91.7	49.6	62.9	62.7	41.9
	65.9	60.5167	68.3	68.9	93.6	88.8	90.1	90.8	55.4	68.4	63.4	73.4
	72	58.5	68.8	68.2	86.4	85.1333	90.8	87.4	69.2	67.5	81.6	64.6
	70.8	56	72.5	78.6	90.1		77.2	90.8	56.6	69.9	75.7	54.72
					89.5
Mean	70.88	62.7	74.54	69.66	88.98	85.13	86.9	90.8	58.44	66.54	71.92	56.84
Std. Deviation	3.349	8.035	6.825	7.636	2.788	2.718	5.619	2.158	7.337	2.974	8.425	12.4
SEM	1.498	3.593	3.052	3.415	1.138	1.359	2.513	0.9649	3.281	1.33	3.768	5.543
	Fig 4 D The percentages of CD206+ MoMFs in the livers of mice infected with different PSC inoculum dosages at 2, 12 and 24 weeks after infection.
	2 weeks				12 weeks				24 weeks
	control	LD	MD	HD	12control	12LD	12MD	12HD	24control	24LD	24MD	24HD
	3.24	5.17	7.99	7.15	9.28	15.6	17.1	38.8	10.2	12.2	17.7	18.2
	3.5	2.82	9.15	19.6	8.94	9.08	13.3	41.2	14.6	23	23.9	20
	2.48	3.91	7.22	18.4	6.27	13.7	13.4	25.9	15.8	28.1	24	30.6
	1.71	5.55	3.68	24.1	7.62	12.7933	30	40.6	19.5	22.2	25.6	29.8
	2.19	3.67	2.46	26.8	12.3		20.8	36.625	19.1	24.4	25.7	48.8
					8.882
Mean	2.624	4.224	6.1	19.21	8.882	12.79	18.92	36.63	15.84	21.98	23.38	29.48
Std. Deviation	0.7402	1.121	2.882	7.546	2.013	2.738	6.922	6.255	3.787	5.917	3.287	12.16
SEM	0.331	0.5015	1.289	3.375	0.8218	1.369	3.096	2.797	1.694	2.646	1.47	5.439

## Sheet: Figure 5
Figure 5D Numbers of larvae in the livers of mice treated with PL or CL at 1 and 2 weeks after inoculation and diameter (mm) of cysts in the livers of mice treated with PL or CL at 24 weeks after inoculation.
	Numbers of larvae in the livers of mice treated with PL or CL at 1 and 2 weeks after inoculation						Diameter (mm) of cysts in the livers of mice treated with PL or CL at 24 weeks after inoculation
	1 week			2 weeks			24 weeks
	PL	CL		PL	CL		PL	CL
	7	14		0	14		3.41667	7.75
	3	13		0	6		3.42857	8.625
	5	14		2	6		3.8	6.28571
				1	14		2.875	7.5
mean	5	13.6667		0.75	10		3.38006	7.54018
std deviation	2	0.57735		0.957427	4.6188		0.380845	0.965431
SEM	1.155	0.2887		0.4	2.309		0.1904	0.4827
Figure 5E The percentages of F4/80 positive area in liver sections from mice treated with CL or PL at 1, 2 and 24 weeks after inoculation.
	1 week			2 weeks			24 weeks
	PL	CL		PL	CL		PL	CL
	15.5757	0.728		11.3067	2.51667		2.4	1.02
	15.5456	2.476		11.1573	2.74667		5.4	1.1
	15.1788	1.7196		13.7667	1.95375		4.7	0.2
				13.5745	1.914		4.16667	0.773333
				12.4513	2.28277
mean	15.4333	1.6412		12.4513	2.28277		4.16667	0.773333
std deviation	0.220996	0.876633		1.22234	0.358523		1.28149	0.406721
SEM	0.1276	0.5061		0.5466	0.1603		0.6407	0.2034
Figure 5E The percentages of SR staining area in liver sections from mice treated with CL or PL at 1, 2 and 24 weeks after inoculation.
	1 week			2 weeks			24 weeks
	PL	CL		PL	CL		PL	CL
	11.1086	4.295		8.87091	4.61583		13.48	2.35
	9.18667	1.84		10.482	3.87461		18.63	6.55
	7.824	2.54714		13.1253	2.51444		26.42	4.06
				10.8867	2.215		10.58	4.35
				10.8412	3.30497
mean	9.37308	2.89405		10.8412	3.30497		17.2775	4.3275
std deviation	1.6502	1.26373		1.51908	0.981813		6.94483	1.72454
SEM	0.9527	0.7296		0.6794	0.4391		3.472	0.8623

## Sheet: sFigure 1
sFigure 1B-D The percentages of positive α-SMA, SR and Masson staining were quantified using cellSens Dimension software(n=41).
	sFigure 1B Percentage of α-SMA positive area				sFigure 1C Percentage of SR staining area				sFigure 1D Percentage of Masson staining area
	CE1	CE2	CE4		CE1	CE2	CE4		CE1	CE2	CE4
	18.315	9.96	15.07		55.5833	38.8933	77.8467		45.98	32.9333	44.715
	8.3725	27.2367	13.9875		52.6833	60.765	48.4967		44.13	57.66	47.83
	16.645	22.85	20.81		50.5233	40.7067	63.4267		30.0125	25.3333	43.4167
	16.66	12.13	7.55333		39.8675	62.7	53.3567		19.32	50.1967	32.6633
	18.5	10.915	13.8133		60.6167	55.0933	56.28		40.2933	44.5533	19.6533
	13.115	18.375	17.5383		38.6367	45.24	73.75		46.74	23.5133	38.3233
	20.0167	8.82	15.0025		48.67	56.4167	58.98		28.29	42.73	49.9833
	17.88	23.085	9.76333		46.9967	48.0233	64.7625		53.1767	48.2	47.9633
	12.62	27.145	13.73		58.8233	41.1667	45.65		60.3067	43.28	52.5867
	17.7	14.202			40.3525	49.1067			54.08	28.9833
	18.53	20.135			57.7767	7.84333			23.92	51.48
	13.115	16.27			45.15	35.2575			15.4	29.4833
	16.02	18.806			52.91	56.3633			18.64	50.18
		17.6933				48.8567				59.65
		11.58				48.5767				38.455
		12.14				51.3767				33.69
		13.12				65.7267				31.55
		11.68				50.6				29.87
		10.91				43.19				14.58
mean	15.9607	16.1607	14.1409		49.8915	47.6791	60.2832		36.9453	38.7538	41.9039
std deviation	3.26151	5.77378	3.88078		7.40035	12.6741	10.8313		15.1266	12.3498	10.3364
SEM	0.9046	1.325	1.294		2.052	2.908	3.61		4.195	2.833	3.445

## Sheet: sFigure 2
	sFigure 2 A Absolute numbers of KCs among the NPLCs of mice infected with different PSC inoculum doses at 2, 12 and 24 weeks after infection.
	2 weeks				12 weeks				24 weeks
	control	LD	MD	HD	12control	12LD	12MD	12HD	24control	24LD	24MD	24HD
	29512.5	70567.8	66220.3	117118	65370.7	22564.4	87546.9	81463.6	28012.1	40812	48661.8	79850.8
	84038.4	54837.2	55254.8	46490.7	47570.2	27739.2	73712.5	106038	68550.6	81257.6	63706.1	207379
	144905	64734.2	57611.6	82322.2	110419	104318	167035	126942	17413.5	59104.6	149958	104937
	51304.5	31912.2	44499.8	61340.7	31711.1	51540.6	75687.2	190839	46567.5	55701.9	89470.2	137412
	30458	19479.2	51360.6	39289.6	40492.7		45636.7	151321	72293.7	59219	121544	43427.6
					15776.9
Mean	68044	48306	54989	69312	51890	51541	89924	131321	46567	59219	94668	114601
Std. Deviation	48325	21840	8004	31386	33067	37379	45768	42091	24183	14465	41477	62239
SEM	21611	9767	3580	14036	13500	18690	20468	18824	10815	6469	18549	27834
	sFigure 2 B Absolute numbers of MoMFs among the NPLCs of mice infected with different PSC inoculum doses at 2, 12 and 24 weeks after infection.
	2 weeks				12 weeks				24 weeks
	control	LD	MD	HD	12control	12LD	12MD	12HD	24control	24LD	24MD	24HD
	7772.7	27593.4	331541	293944	13313.6	11697.9	37234.9	13551.7	2569.21	3926.93	6272.99	7868.34
	12380.4	22745.3	173203	65031.6	26362.9	2700.65	9789.79	24600.8	1944.47	6894.58	18949.4	15992.8
	20635.9	22682.1	81822.2	64269.1	17423.6	13137.3	22564.9	34474.2	823.863	3658.14	6171.46	18888.7
	9976.87	8790.1	79849.6	94525	9856.58	9178.61	15086.3	46928.9	4268.92	3933.59	21823.4	10476.7
	8334.63	10427.9	132148	75243.3	5227.63		21169	37935.9	1807.34	4253.38	14602.2	15700.7
					4306.98
Mean	11820	18448	159713	118603	12749	9179	21169	31498	2283	4533	13564	13785
Std. Deviation	5243	8331	103576	98775	8291	4618	10327	12826	1274	1337	7178	4487
SEM	2345	3726	46321	44174	3385	2309	4618	5736	569.9	597.8	3210	2007
	sFigure 2 C Absolute numbers of iNOS+ KCs among the NPLCs of mice infected with different PSC inoculum doses at 2, 12 and 24 weeks after infection
	2 weeks				12 weeks				24 weeks
	control	LD	MD	HD	12control	12LD	12MD	12HD	24control	24LD	24MD	24HD
	605.645	835.973	10618.1	4156.44	507.296	378.101	8034.78	4475.15	1515.67	1064.75	1951.52	735.548
	1409.32	325.33	9563.92	1074.1	892.974	582.643	5202.97	10619.5	572.477	1678.85	1162.41	970.175
	536.555	598.125	2968.84	3778.21	1374.81	1885.35	12555.9	5641.34	433.181	1993.33	1626.2	1819.43
	401.524	86.4484	1147.75	2289.23	469.92	948.698	7566.85	18395.7	1594.35	3340.85	3761.55	2741.46
	387.522	235.356	833.268	5577.65	457.71		4771.42	9782.93	740.758	912.091	3202.98	1175.82
					689.17
Mean	668.1	416.2	5026	3375	732	948.7	7626	9783	971.3	1798	2341	1488
Std. Deviation	424.4	299.6	4709	1739	356.5	667.6	3102	5482	544.6	968.9	1097	808.2
SEM	189.8	134	2106	777.8	145.5	333.8	1387	2452	243.5	433.3	490.5	361.4
	sFigure 2 D Absolute numbers of iNOS+ MoMFs among the NPLCs of mice infected with different PSC inoculum doses at 2, 12 and 24 weeks after infection
	2 weeks				12 weeks				24 weeks
	control	LD	MD	HD	12control	12LD	12MD	12HD	24control	24LD	24MD	24HD
	3908.88	19387.6	369612	198048	3472.51	137.831	13325.9	10437.9	966.955	591.294	15627.9	4090.84
	3755.23	11381	184506	72566	13051.5	421.8	10713.9	34470	1476.7	1275.85	3466.54	936.52
	1792.15	12899.3	40853.3	60280.5	2119.47	3205.21	10700.2	5444.6	1082.59	4344.29	2328.15	12244.2
	1667.7	2944.97	24149.9	97539.1	4171.51	1254.95	5838.62	29459.6	1554.66	723.348	15139.5	7418.14
	1561	20329.4	47893.1	71293.3	1063.52	1254.95	10117.3	19953	264.391	732.855	7685.83	24511.3
					4775.7
Mean	2537	13388	133403	99945	4776	1255	10139	19953	1069	1534	8850	9840
Std. Deviation	1186	7027	146816	56511	4275	1199	2706	12269	514.8	1593	6292	9209
SEM	530.5	3142	65658	25272	1745	536	1210	5487	230.2	712.5	2814	4118
	sFigure 2 E Absolute numbers of CD206+ KCs among the NPLCs of mice infected with different PSC inoculum doses at 2, 12 and 24 weeks after infection.
	2 weeks				12 weeks				24 weeks
	control	LD	MD	HD	12control	12LD	12MD	12HD	24control	24LD	24MD	24HD
	34503.4	78953	98663.5	122065	45923.7	19208.4	57231.4	55449.1	14207.9	19983.6	22463.2	15228.9
	96463.4	31516.3	90708.2	20873.3	35678.6	36180.9	62421.6	133399	10595.1	32999.9	29037	28814.8
	101026	33149.1	78899.6	65406.7	52309.9	30689.5	150638	87263	5031.07	13110	18411	14196.3
	42514.3	24047.9	47003.1	65599	27808.9	28692.9	115668	178164	35705.1	27978.5	56011.3	57822.7
	37584.3	10217	63591.5	69587.8	32729.9		73670.7	160144	9594.25	14359.3	24270.8	12766
					20157.1
Mean	62418	35577	75773	68706	35768	28693	91926	122884	15027	21686	30039	25766
Std. Deviation	33323	25884	20814	35904	11773	7071	40057	50919	12014	8627	15012	19045
SEM	14903	11576	9308	16057	4806	3536	17914	22772	5373	3858	6714	8517
	sFigure 2 F Absolute numbers of CD206+ MoMFs among the NPLCs of mice infected with different PSC inoculum doses at 2, 12 and 24 weeks after infection.
	2 weeks				12 weeks				24 weeks
	control	LD	MD	HD	12control	12LD	12MD	12HD	24control	24LD	24MD	24HD
	1025.83	1023.06	19587.1	24886.6	1320.69	502.614	10955.4	7167.97	661.943	1171.99	1905.04	1818.15
	1481.08	659.495	24538.3	23164.4	3669.19	1082.15	6883.82	28517.4	697.728	1870.72	8390.56	5049.95
	1344.97	718.883	10349.5	17467.1	768.156	3939.04	6261.25	8198.55	570.166	3671.23	5129.97	7253.18
	980.478	156.882	3863.98	36787.1	1597.33	1841.27	6369.4	28890.3	2119.99	1164.64	1941.66	3498.43
	395.095	319.808	2798.5	36393.5	883.875		11314	18193.6	664.456	1483.02	7846.09	12680
					2617.32
Mean	1045	575.6	12227	27740	1809	1841	8357	18194	942.9	1872	5043	6060
Std. Deviation	420.4	342.3	9593	8534	1126	1502	2550	10517	659.7	1046	3104	4208
SEM	188	153.1	4290	3817	459.6	751	1140	4704	295	467.9	1388	1882

## Sheet: sFigure 4
sFigure 4B The percentages of Col3α1 positive area in liver sections from mice treated with CL or PL at 1, 2 and 24 weeks after inoculation.
	1 week			2 weeks			24 weeks
	PL	CL		PL	CL		PL	CL
	6	3.638		15.88	0.853333		10.59	1.79
	5.785	4.66		5.06	1.65		2.96	2.42
	15.87	3.46		4.52	5.58333		21.7667	2.7475
				11.01	3.98		8.65	4.68
				6.56	4.295
mean	9.21833	3.91933		8.606	3.27233		10.9917	2.90937
std deviation	5.76152	0.647581		4.79963	1.96029		7.87936	1.2455
SEM	3.326	0.3736		2.146	0.877		3.94	0.6227
sFigure 4D The percentages of CD4 positive area in liver sections from mice treated with CL or PL at 1, 2 and 24 weeks after inoculation.
	1 week			2 weeks			24 weeks
	PL	CL		PL	CL		PL	CL
	6.68	1.2		5.4	1.1		8.2	1.68
	5.1	1.8		7.7	1.9		5.6	1.95
	6.25	1.08		3.3	1.5		3.12	1.12
				5.4	1.4		2.9	1.14
				5	1.5
mean	6.01	1.36		5.36	1.48		4.955	1.4725
std deviation	0.816884	0.385746		1.56939	0.286356		2.48571	0.41064
SEM	0.4716	0.2227		0.7019	0.1281		1.243	0.2053
